# Supplementary material for: A metal artifact reduction method for small field of view CT imaging
Source: PLoS One. 2021 Jan 14;16(1):e0227656. doi: 10.1371/journal.pone.0227656 (PMC7808647; doi:10.1371/journal.pone.0227656)
Supplement: S1 File — Actual code includes main code, truncation reduction function, LMAR, and NMAR function code. (ZIP) [file pone.0227656.s001.zip]

Archive with 10 entries (10 files):
- Code/LMAR.m
- Code/Main.m
- Code/makecircle.m
- Code/NMAR.m
- Code/parameter.m
- Code/Readme.txt
- Code/sinogram_metal_1.mat
- Code/sinogram_metal_2.mat
- Code/sinogram_metal_3.mat
- Code/symmetric_mirroring.m
