# Supplementary material for: A metal artifact reduction method for small field of view CT imaging
Source: PLoS One. 2021 Jan 14;16(1):e0227656. doi: 10.1371/journal.pone.0227656 (PMC7808647; doi:10.1371/journal.pone.0227656)
Supplement: S1 File — Actual code includes main code, truncation reduction function, LMAR, and NMAR function code. (ZIP) [file pone.0227656.s001.zip › Code/LMAR.m]

%%%%%%%%%%%%%%%%%%%%%%%%%%%%%%%%%%%%%%%%%%%%%%%%%%%%%%%%%%%%%%%
%%%%%%%%%%%%%%%%%%%%%%%%   Linear  MAR   %%%%%%%%%%%%%%%%%%%%%%
%%%%%%%%%%%%%%%%%%%%%%%%%%%%%%%%%%%%%%%%%%%%%%%%%%%%%%%%%%%%%%%

% Linear MAR code

function [corrected_sino] = LMAR(uncorrected_sino,metal_sino)

if size(uncorrected_sino,3)==1
    corrected_sino = (real_LMAR(uncorrected_sino',metal_sino'))';
else
    corrected_sino = zeros(size(uncorrected_sino));
    for ii = 1 : size(uncorrected_sino,3)
        corrected_sino(:,:,ii) = (real_LMAR(uncorrected_sino(:,:,ii)',metal_sino(:,:,ii)'))';
    end
    
end

end

function [corrected_sino] = real_LMAR(uncorrected_sino,metal_sino)
uncorrected_sino = double(uncorrected_sino);
metal_seg = logical(metal_sino);

S_m = double(logical(metal_seg));
E_m = S_m;
S_m = S_m - [zeros(1,size(S_m,2)); S_m(1:end-1,:)];
E_m = E_m - [E_m(2:end,:); zeros(1,size(S_m,2))];


st = find(S_m == 1);
[st_x st_y] = find(S_m == 1);
ed = find(E_m == 1);
[ed_x ed_y] = find(E_m == 1);

interpol_sino = uncorrected_sino;
for i = 1 : size(st,1)
    if st_x(i)==1
        interpol_sino(st(i):ed(i)) = interpol_sino(ed(i)+1);
    elseif ed_x(i)==size(S_m,1)
        interpol_sino(st(i):ed(i)) = interpol_sino(st(i)-1);
    else
        interpol_sino(st(i):ed(i)) = interp1([st(i)-1 ed(i)+1],[interpol_sino(st(i)-1) interpol_sino(ed(i)+1)],st(i):ed(i));
    end
end

corrected_sino = interpol_sino;

if sum(sum(metal_seg))==0
    corrected_sino = uncorrected_sino;
end

end
