# Supplementary material for: A metal artifact reduction method for small field of view CT imaging
Source: PLoS One. 2021 Jan 14;16(1):e0227656. doi: 10.1371/journal.pone.0227656 (PMC7808647; doi:10.1371/journal.pone.0227656)
Supplement: S1 File — Actual code includes main code, truncation reduction function, LMAR, and NMAR function code. (ZIP) [file pone.0227656.s001.zip › Code/Main.m]

%%%%%%%%%%%%%%%%%%%%%%%%%%%%%%%%%%%%%%%%%%%%%%%%%%%%%%%%%%%%%%%%%%%%%%%%%%%%%%%%%%%
%%%%%%%%%%%%%%%%%%%%%%%%%%%%%%%%%%%%%%%%%%%%%%%%%%%%%%%%%%%%%%%%%%%%%%%%%%%%%%%%%%%
%%%%%%%%%%%%%%%%%%%%%%%%                                     %%%%%%%%%%%%%%%%%%%%%%
%%%%%%%%%%%%%%%%%%%%%%%%   FOV based MAR Main Actual Code    %%%%%%%%%%%%%%%%%%%%%%
%%%%%%%%%%%%%%%%%%%%%%%%                                     %%%%%%%%%%%%%%%%%%%%%%
%%%%%%%%%%%%%%%%%%%%%%%%%%%%%%%%%%%%%%%%%%%%%%%%%%%%%%%%%%%%%%%%%%%%%%%%%%%%%%%%%%%
%%%%%%%%%%%%%%%%%%%%%%%%%%%%%%%%%%%%%%%%%%%%%%%%%%%%%%%%%%%%%%%%%%%%%%%%%%%%%%%%%%%
%% Loading Sinogram
% load sinogram_metal_1
load sinogram_metal_2
% load sinogram_metal_3

sino_ori = single(sinogram(:,:,:));

for i = 1 : 10 % make FOV region of reconstruction image
fov_region(:,:,i) = makecircle(zeros(420),420/2,420/2,208,208,1);
end

parameter_revision % loading geometry of system

%% STEP 1 : Truncation Correction

sino_ori_ex = symmetric_mirroring(sino_ori,100);
img_ori = FDK((single(sino_ori_ex)),geo_ex,angles,'filter','hann').*fov_region;

%% STEP 2 : Synthesizing FOV based sinogram by truncation corrected image
sino_fov = Ax(single(img_ori),geo_fov,angles_fov,'interpolated');

%% STEP 3 : Sinogram Inpainting based MAR
%% Linear MAR
metal_seg = [img_ori>0.045]; % Metal Segmentation
se = strel('disk',2,0);
img_metal = imdilate(metal_seg,se);

metal_sino = Ax(single(img_metal),geo,angles,'interpolated'); % Obtained metal sinogram
metal_sino_fov = Ax(single(img_metal),geo_fov,angles_fov,'interpolated'); % Obtained metal sinogram

mar_sino_ori = LMAR(sino_ori,metal_sino); % Linear MAR process
mar_sino_fov = LMAR(sino_fov,metal_sino_fov); % Linear MAR process

mar_sino_ori_ex = symmetric_mirroring(mar_sino_ori,100); % Previous method truncation artifact correction
img_lmar_ori = FDK(single(mar_sino_ori_ex),geo_ex,angles,'filter','hann').*fov_region; % Reconstruction of LMAR previous method
img_lmar_fov = FDK(single(mar_sino_fov),geo_fov,angles_fov,'filter','hann').*fov_region; % Reconstruction of LMAR proposed method

figure; imshow(abs([img_lmar_ori(:,:,5) img_lmar_fov(:,:,5)]),[0 0.03])

%% Normalized MAR
%% Prior Image and Sinogram
prior_img_ori = img_lmar_ori;
prior_img_fov = img_lmar_fov;

n = 2;
H = fspecial('gaussian',n,n);
blur_ori = imfilter(img_lmar_ori,H);
prior_img_ori([blur_ori<0.04 & blur_ori>0.0001]) = 0.02; % Values below T1(=0.04) fill the avarage value of the soft tissue
prior_img_ori([blur_ori<0.0001]) = 0; % Exclude the air area

n = 2;
H = fspecial('gaussian',n,n);
blur_fov = imfilter(img_lmar_fov,H);
prior_img_fov([blur_fov<0.04 & blur_fov>0.0001]) = 0.02; % Values below T1(=0.04) fill the avarage value of the soft tissue
prior_img_fov([blur_fov<0.0001]) = 0; % Exclude the air area

prior_sino_ori = Ax(single(prior_img_ori),geo,angles,'interpolated'); % create prior sinogram for previous method
prior_sino_fov = Ax(single(prior_img_fov),geo_fov,angles_fov,'interpolated'); % create prior sinogram for proposed method

%% NMAR
nmar_sino_ori = NMAR(sino_ori,prior_sino_ori,metal_sino); % NMAR process for previous method
nmar_sino_fov = NMAR(sino_fov,prior_sino_fov,metal_sino_fov); % NMAR process for proposed method

nmar_sino_ori_ex = symmetric_mirroring(nmar_sino_ori,100); % Previous method truncation artifact correction
img_nmar_ori = FDK(single(nmar_sino_ori_ex),geo_ex,angles,'filter','hann').*fov_region; % Reconstruction of LMAR previous method
img_nmar_fov = FDK(single(nmar_sino_fov),geo_fov,angles_fov,'filter','hann').*fov_region; % Reconstruction of LMAR proposed method

%% Figuring
A = img_lmar_ori(:,:,5)+img_metal(:,:,5);
B = img_lmar_fov(:,:,5)+img_metal(:,:,5);
C = img_nmar_ori(:,:,5)+img_metal(:,:,5);
D = img_nmar_fov(:,:,5)+img_metal(:,:,5);
imshow(1000*([A B C D]-0.02)/0.02,[-1000 1000])
