# Supplementary material for: A metal artifact reduction method for small field of view CT imaging
Source: PLoS One. 2021 Jan 14;16(1):e0227656. doi: 10.1371/journal.pone.0227656 (PMC7808647; doi:10.1371/journal.pone.0227656)
Supplement: S1 File — Actual code includes main code, truncation reduction function, LMAR, and NMAR function code. (ZIP) [file pone.0227656.s001.zip › Code/makecircle.m]

%%%%%%%%%%%%%%%%%%%%%%%%%%%%%%%%%%%%%%%%%%%%%%%%%%%%%%%%%%%%%%%
%%%%%%%%%%%%%%%%%%%%%%%%   Make Circle   %%%%%%%%%%%%%%%%%%%%%%
%%%%%%%%%%%%%%%%%%%%%%%%%%%%%%%%%%%%%%%%%%%%%%%%%%%%%%%%%%%%%%%

% Simple function to create a circle, to create the FOV area

function output_image = makecircle(input_image,x,y,a,b,d)
A = input_image;
for i = 1 : size(A,1)
    for j = 1 : size(A,2)
        if (i-x)^2/a^2 + (j-y)^2/b^2 < 1
            
                A(i,j) = A(i,j)+d;
            
        end
    end
end
output_image = A;

end
