# Supplementary material for: A metal artifact reduction method for small field of view CT imaging
Source: PLoS One. 2021 Jan 14;16(1):e0227656. doi: 10.1371/journal.pone.0227656 (PMC7808647; doi:10.1371/journal.pone.0227656)
Supplement: S1 File — Actual code includes main code, truncation reduction function, LMAR, and NMAR function code. (ZIP) [file pone.0227656.s001.zip › Code/Readme.txt]

This ZIP file is the code to work out the proposed method; A metal artifact reduction method for small-field-of-view CT imaging.

1. It can be operated using Main.m.

2. To run the code, you must have TIGRE: Matlab-GPU Toolbox.

3. parameter.m is a code that creates system geometry.

4. symmetric_mirroring.m is the truncation correction method function.

5. LMAR.m and NMAR.m are Linear-MAR and Normalized-MAR function codes, respectively.

6. makefircle.m is a function that makes a simple circle to make FOV.

7. The singoram_metal_*.mat file is an example of originally measured sinogram data. The above parameters are the information of this data.

Thank you.
