# Supplementary material for: A metal artifact reduction method for small field of view CT imaging
Source: PLoS One. 2021 Jan 14;16(1):e0227656. doi: 10.1371/journal.pone.0227656 (PMC7808647; doi:10.1371/journal.pone.0227656)
Supplement: S1 Dataset — (ZIP) [file pone.0227656.s005.zip]

Archive with 18 entries (18 files):
- Reconstructed data/clinic_abdomen_ref.mat
- Reconstructed data/clinic_abdomen_result.mat
- Reconstructed data/clinic_head_ref.mat
- Reconstructed data/clinic_head_result.mat
- Reconstructed data/clinic_hip_ref.mat
- Reconstructed data/clinic_hip_result.mat
- Reconstructed data/clinic_shoulder_ref.mat
- Reconstructed data/clinic_shoulder_result.mat
- Reconstructed data/metal_ref.mat
- Reconstructed data/metal1_result.mat
- Reconstructed data/metal2_result.mat
- Reconstructed data/metal3_result.mat
- Reconstructed data/xcat_head_ref.mat
- Reconstructed data/xcat_head_result.mat
- Reconstructed data/xcat_hip_ref.mat
- Reconstructed data/xcat_hip_result.mat
- Reconstructed data/xcat_shoulder_ref.mat
- Reconstructed data/xcat_shoulder_result.mat
